# Supplementary material for: REGA-SIGN: Development of a Novel Set of NanoBRET-Based G Protein Biosensors
Source: Biosensors (Basel). 2023 Jul 28;13(8):767. doi: 10.3390/bios13080767 (PMC10452170; doi:10.3390/bios13080767)
Supplement: Supplementary file 1 [file biosensors-13-00767-s001.zip]

Archive with 1 entries (1 files):
- biosensors-2370139-supplementary.pdf
